# Supplementary material for: Defining an Optimal Range of Centrifugation Parameters for Canine Semen Processing
Source: Animals (Basel). 2023 Apr 21;13(8):1421. doi: 10.3390/ani13081421 (PMC10135290; doi:10.3390/ani13081421)
Supplement: Supplementary file 1 [file animals-13-01421-s001.zip]

Archive with 1 entries (1 files):
- animals-2299230-supplementary.pdf
